# Supplementary material for: What research exists on the presence of 6PPD-Q in different environmental media? A systematic map protocol
Source: Environ Evid. 2026 Feb 4;15:2. doi: 10.1186/s13750-026-00380-1 (PMC12922382; doi:10.1186/s13750-026-00380-1)
Supplement: Supplementary file 1 — Supplementary Material 1. [file 13750_2026_380_MOESM1_ESM.xlsx]

## Sheet: Readme
Additional File 1: Benchmark list articles. List of the 24 articles used to assess the comprehensiveness and examine the search string.	*
Publication Title	The Title
Author(s)	The Author(s) of the article
Journal name	Journal where the article was published
Publication Year	When the article was published
DOI link	Digital Object Identifier link
ISSN	*
DOI	Digital Object Identifier
Important note: Tian et al 2022 did not fully fit with our eligibility criteria (because the study includes fish); however, we included the paper in the benchmark list because it is considered influential in the 6ppd-q field.

## Sheet: The List
	Publication Title	Author(s)	Journal name	Publication Year	DOI link	ISSN	DOI
1	Detection of selected tire wear compounds in urban receiving waters	Johannessen, C; Helm, P; Metcalfe, CD	ENVIRONMENTAL POLLUTION	2021	http://dx.doi.org/10.1016/j.envpol.2021.117659	0269-7491	10.1016/j.envpol.2021.117659
2	The Tire Wear Compounds 6PPD-Quinone and 1,3-Diphenylguanidine in an Urban Watershed	Johannessen, C; Helm, P; Lashuk, B; Yargeau, V; Metcalfe, CD	ARCHIVES OF ENVIRONMENTAL CONTAMINATION AND TOXICOLOGY	2022	http://dx.doi.org/10.1007/s00244-021-00878-4	0090-4341	10.1007/s00244-021-00878-4
3	Tyre additive chemicals, tyre road wear particles and high production polymers in surface water at 5 urban centres in Queensland, Australia	Rauert, C; Vardy, S; Daniell, B; Charlton, N; Thomas, K	SCIENCE OF THE TOTAL ENVIRONMENT	2022	http://dx.doi.org/10.1016/j.scitotenv.2022.158468	0048-9697	10.1016/j.scitotenv.2022.158468
4	Spatiotemporal distribution and environmental risk assessment of 6PPDQ in the Schuylkill River	Somepalli, K; Andaluri, G	EMERGING CONTAMINANTS	2025	http://dx.doi.org/10.1016/j.emcon.2025.100501	2405-6650	10.1016/j.emcon.2025.100501
5	Mitigating tire wear particles and tire additive chemicals in stormwater with permeable pavements	Mitchell, CJ; Jayakaran, AD	SCIENCE OF THE TOTAL ENVIRONMENT	2024	http://dx.doi.org/10.1016/j.scitotenv.2023.168236	0048-9697	10.1016/j.scitotenv.2023.168236
6	Spatiotemporal variation of 6PPD and 6PPDQ in dust and soil from e-waste recycling areas	Zhang, ZX; Dai, CX; Chen, SY; Hu, HF; Kang, RY; Xu, XJ; Huo, X	SCIENCE OF THE TOTAL ENVIRONMENT	2024	http://dx.doi.org/10.1016/j.scitotenv.2024.171495	0048-9697	10.1016/j.scitotenv.2024.171495
7	Development and application of diffusive gradients in thin-films for in-situ monitoring of 6PPD-Quinone in urban waters	Ren, SY; Xia, YX; Wang, XL; Zou, YQ; Li, ZP; Man, MS; Yang, QX; Lv, M; Ding, J; Chen, LX	WATER RESEARCH	2024	http://dx.doi.org/10.1016/j.watres.2024.122408	0043-1354	10.1016/j.watres.2024.122408
8	Occurrence and partitioning of p-phenylenediamine antioxidants and their quinone derivatives in water and sediment	Zhu, JQ; Guo, RY; Ren, FF; Jiang, ST; Jin, HB	SCIENCE OF THE TOTAL ENVIRONMENT	2024	http://dx.doi.org/10.1016/j.scitotenv.2024.170046	0048-9697	10.1016/j.scitotenv.2024.170046
9	Nationwide occurrence and prioritization of tire additives and their transformation products in lake sediments of China	Zhou, LJ; Liu, S; Wang, M; Wu, NN; Xu, R; Wei, LN; Xu, XR; Zhao, JL; Xing, P; Li, HB; Zeng, J; Wu, QL	ENVIRONMENT INTERNATIONAL	2024	http://dx.doi.org/10.1016/j.envint.2024.109139	0160-4120	10.1016/j.envint.2024.109139
10	Concentration and leachability of N-(1,3-dimethylbutyl)-N'-phenyl-p-phenylenediamine (6PPD) and its quinone transformation product (6PPD-Q) in road dust collected in Tokyo, Japan	Hiki, K; Yamamoto, H	ENVIRONMENTAL POLLUTION	2022	http://dx.doi.org/10.1016/j.envpol.2022.119082	0269-7491	10.1016/j.envpol.2022.119082
11	Detection of selected tire wear compounds in urban receiving waters*	Johannessen, C; Helm, P; Metcalfe, CD	ENVIRONMENTAL POLLUTION	2021	http://dx.doi.org/10.1016/j.envpol.2021.117659	0269-7491	10.1016/j.envpol.2021.117659
12	Distribution patterns of rubber tire-related chemicals with particle size in road and indoor parking lot dust	Deng, CL; Huang, JL; Qi, YQ; Chen, D; Huang, W	SCIENCE OF THE TOTAL ENVIRONMENT	2022	http://dx.doi.org/10.1016/j.scitotenv.2022.157144	0048-9697	10.1016/j.scitotenv.2022.157144
13	Precipitation contributes to alleviating pollution of rubber-derived chemicals in receiving watersheds: Combining confluent stormwater runoff from different functional areas	Liu, YH; Mei, YX; Wang, JY; Chen, SS; Chen, JL; Li, N; Liu, WR; Zhao, JL; Zhang, QQ; Ying, GG	WATER RESEARCH	2024	http://dx.doi.org/10.1016/j.watres.2024.122240	0043-1354	10.1016/j.watres.2024.122240
14	6PPD-Quinone: Revised Toxicity Assessment and Quantification with a Commercial Standard	Tian, ZY; Gonzalez, M; Rideout, CA; Zhao, HN; Hu, XM; Wetzel, J; Mudrock, E; James, CA; McIntyre, JK; Kolodziej, EP	ENVIRONMENTAL SCIENCE & TECHNOLOGY LETTERS	2022	http://dx.doi.org/10.1021/acs.estlett.1c00910	2328-8930	10.1021/acs.estlett.1c00910
15	Unraveling the fate of 6PPD-Q in aquatic environment: Insights into formation, dissipation, and transformation under natural conditions	Yan, XP; Xiao, J; Kiki, C; Zhang, YY; Manzi, HP; Zhao, GP; Wang, SD; Sun, Q	ENVIRONMENT INTERNATIONAL	2024	http://dx.doi.org/10.1016/j.envint.2024.109004	0160-4120	10.1016/j.envint.2024.109004
16	The spatio-temporal accumulation of 6 PPD-Q in greenbelt soils and its effects on soil microbial communities☆	Wu, W; Xu, Q; Li, JH; Wang, Z; Li, G	ENVIRONMENTAL POLLUTION	2024	http://dx.doi.org/10.1016/j.envpol.2024.124477	0269-7491	10.1016/j.envpol.2024.124477
17	Occurrence and risk assessment of p-phenylenediamines and their quinones in aquatic environment: From city wastewater to deep sea	Xu, TT; Guo, JL; Yi, JF; Huang, SN; Liu, LY; Guo, Y	SCIENCE OF THE TOTAL ENVIRONMENT	2024	http://dx.doi.org/10.1016/j.scitotenv.2024.176123	0048-9697	10.1016/j.scitotenv.2024.176123
18	Targeted screening of passive samplers as an Early Warning of novel contaminants in the Great Lakes Basin	Johannessen, C; Helm, PA; Parnis, JM; Kleywegt, S; Metcalfe, CD	JOURNAL OF GREAT LAKES RESEARCH	2024	http://dx.doi.org/10.1016/j.jglr.2024.102298	0380-1330	10.1016/j.jglr.2024.102298
19	Toxic Tire Wear Compounds (6PPD-Q and 4-ADPA) Detected in Airborne Particulate Matter Along a Highway in Mississippi, USA	Olubusoye, BS; Cizdziel, JV; Bee, M; Moore, MT; Pineda, M; Yargeau, V; Bennett, ER	BULLETIN OF ENVIRONMENTAL CONTAMINATION AND TOXICOLOGY	2023	http://dx.doi.org/10.1007/s00128-023-03820-7	0007-4861	10.1007/s00128-023-03820-7
20	Occurrence and risks of 23 tire additives and their transformation products in an urban water system	Zhang, HY; Huang, Z; Liu, YH; Hu, LX; He, LY; Liu, YS; Zhao, JL; Ying, GG	ENVIRONMENT INTERNATIONAL	2023	http://dx.doi.org/10.1016/j.envint.2022.107715	0160-4120	10.1016/j.envint.2022.107715
21	The spatio-temporal accumulation of 6 PPD-Q in greenbelt soils and its effects on soil microbial communities☆	Wu, W; Xu, Q; Li, JH; Wang, Z; Li, G	ENVIRONMENTAL POLLUTION	2024	http://dx.doi.org/10.1016/j.envpol.2024.124477	0269-7491	10.1016/j.envpol.2024.124477
22	Tire-derived contaminants 6PPD and 6PPD-Q: Analysis, sample handling, and reconnaissance of United States stream exposures.	Lane, Rachael F; Smalling, Kelly L; Bradley, Paul M; Greer, Justin B; Gordon, Stephanie E; Hansen, John D; Kolpin, Dana W; Spanjer, Andrew R; Masoner, Jason R	CHEMOSPHERE	2024	/	1879-1298	10.1016/j.chemosphere.2024.142830
23	First insights into 6PPD-quinone formation from 6PPD photodegradation in water environment	Li, CG; Zhang, YL; Yin, SQ; Wang, Q; Li, YY; Liu, Q; Liu, LQQ; Luo, XX; Chen, LY; Zheng, H; Li, FM	JOURNAL OF HAZARDOUS MATERIALS	2023	http://dx.doi.org/10.1016/j.jhazmat.2023.132127	0304-3894	10.1016/j.jhazmat.2023.132127
24	Occurrence of p-phenylenediamine antioxidants (PPDs) and PPDs-derived quinones in indoor dust	Zhu, JQ; Guo, RY; Jiang, ST; Wu, PF; Jin, HB	SCIENCE OF THE TOTAL ENVIRONMENT	2024	http://dx.doi.org/10.1016/j.scitotenv.2023.169325	0048-9697	10.1016/j.scitotenv.2023.169325
