# Supplementary material for: What research exists on the presence of 6PPD-Q in different environmental media? A systematic map protocol
Source: Environ Evid. 2026 Feb 4;15:2. doi: 10.1186/s13750-026-00380-1 (PMC12922382; doi:10.1186/s13750-026-00380-1)
Supplement: Supplementary file 3 — Supplementary Material 3. [file 13750_2026_380_MOESM3_ESM.xlsx]

## Sheet: Readme
Additional file 3. Coding book. Explanation of the data that will be extracted for the systematic map.
	Bibliographic information
Item	Description\The Values	Explanation
The study ID	a unique value for each study, consisting of two values, specific environmental media, plus a unique number.The environmental media parameters are W: water SO: soil S: sediment A: Air/dust	W-0001 OR SO-0001 OR S-0001 OR A-0001
The title	TEXT	The title of the article
The authors	TEXT	The Author(s) of the article/document
The year	NUMBER	Published date
The DOI	TEXT+NUMBER	Digital Object Identifier
The study link	TEXT+NUMBER	The link
The publication source	TEXT	Bibliographic databases: Web of Science/ ScienceDirect /ProQuest’s Dissertations & Theses Global/ BASE/GreenFILE/National Service Center for Environmental Publications
The journal name	TEXT	Journal where the article was published
The Publication type	TEXT	journal article/ method paper/ PhD theses and dissertation/MS theses
	Location and study type
Item	Description\The Values	Explanation
The study types	TEXT	The study design (e.g.nonexperimental, observational, laboratory, and field studies,etc)
The location1	TEXT	The country of the samples in the study
The location2	TEXT	The state or province or region or city of the samples in the study
	The criteria(PECO)
Item	Description\The Values	Explanation
Environmental media	TEXT	water or soil or sediment or air
The concentration of 6PPD-Q	NUMBER	The level of 6PPD-Q in the study
The unit of the 6PPD-Q	NUMBER	The unit of 6PPD-Q in the study, for example nanogram/l (ng/l)
The extraction method	TEXT	The extraction methods for example , Solid-phase extraction (SPE)
The instrument	TEXT	The instrument, for example ultra-high-performance liquid chromatography (HPLC)
Extraction Recovery	NUMBER	Extraction Recovery efficiency (e.g., 80%)
Limit of Detection (LOD)	NUMBER	A Unit, often is ng/ml
Limit of Quantitation (LOQ)	NUMBER	A Unit, often is ng/ml
General guidelines:
- N/A means we could not find the value.
- Some studies use different units; we will not convert them to the unit mentioned in the coding book.(e.g. 100 microgram/l , we will not change it to nanogram/l)

## Sheet: coding details
The study ID	The title	The authors	The year	The DOI	The study link	The publication source	The journal name	The Publication type	The study types	The location1	The location2	Environmental media	The concentration of 6PPD-Q	The unit of the 6PPD-Q	The extraction method	The instrument	Extraction Recovery	Limit of Detection (LOD)	Limit of Quantitation (LOQ)
