# Supplementary material for: What research exists on the presence of 6PPD-Q in different environmental media? A systematic map protocol
Source: Environ Evid. 2026 Feb 4;15:2. doi: 10.1186/s13750-026-00380-1 (PMC12922382; doi:10.1186/s13750-026-00380-1)
Supplement: Supplementary file 5 — Supplementary Material 5. [file 13750_2026_380_MOESM5_ESM.xlsx]

## Sheet: Readme
This savedrecs tab in this document is the extraction report generated by the Web of Science Core Collection (WOSCC) for the 15 studies identified as review articles during our scoping exercise

## Sheet: savedrecs
TS= (("6PPD-Q" OR "6PPD-quinone" OR "6PPDQ"OR "2-anilino-5-(4-methylpentan-2-ylamino)cyclohexa-2,5-diene-1,4-dione")AND("tire wear particles" OR "tire road wear particles"OR"soil*" OR "sediment*âOR freshwater* OR "fresh water" OR lake* OR ponds* OR river* OR reservoir* OR stream* OR groundwater OR âsurface waterâ OR runoff OR aquat* OR "particulate matter" OR "air" OR "dust" OR "aerosol*" O…
Timespan: 1900-2025.
Results found	15
Sum of the Times Cited	472
Average Citations per Item	31.47
h-index	10
Title	Authors	Corporate Authors	Editors	Book Editors	Source Title	Publication Date	Publication Year	Volume	Issue	Part Number	Supplement	Special Issue	Beginning Page	Ending Page	Article Number	DOI	Conference Title	Conference Date	Total Citations	Average per Year	1900	1901	1902	1903	1904	1905	1906	1907	1908	1909	1910	1911	1912	1913	1914	1915	1916	1917	1918	1919	1920	1921	1922	1923	1924	1925	1926	1927	1928
Analysis, environmental occurrence, fate and potential toxicity of tire wear compounds 6PPD and 6PPD-quinone	Chen, Xiaoli; He, Tao; Yang, Xinlu; Gan, Yijing; Qing, Xian; Wang, Jun; Huang, Yumei				JOURNAL OF HAZARDOUS MATERIALS	JUN 15 2023	2023	452							131245	10.1016/j.jhazmat.2023.131245			96	32	0	0	0	0	0	0	0	0	0	0	0	0	0	0	0	0	0	0	0	0	0	0	0	0	0	0	0	0	0
Tire-rubber related pollutant 6-PPD quinone: A review of its transformation, environmental distribution, bioavailability, and toxicity	Hua, Xin; Wang, Dayong				JOURNAL OF HAZARDOUS MATERIALS	OCT 5 2023	2023	459							132265	10.1016/j.jhazmat.2023.132265			87	29	0	0	0	0	0	0	0	0	0	0	0	0	0	0	0	0	0	0	0	0	0	0	0	0	0	0	0	0	0
Where the rubber meets the road: Emerging environmental impacts of tire wear particles and their chemical cocktails	Mayer, Paul M.; Moran, Kelly D.; Miller, Ezra L.; Brander, Susanne M.; Harper, Stacey; Garcia-Jaramillo, Manuel; Carrasco-Navarro, Victor; Ho, Kay T.; Burgess, Robert M.; Hampton, Leah M. Thornton; Granek, Elise F.; McCauley, Margaret; McIntyre, Jenifer K.; Kolodziej, Edward P.; Hu, Ximin; Williams, Antony J.; Beckingham, Barbara A.; Jackson, Miranda E.; Sanders-Smith, Rhea D.; Fender, Chloe L.; …				SCIENCE OF THE TOTAL ENVIRONMENT	JUN 1 2024	2024	927							171153	10.1016/j.scitotenv.2024.171153			58	29	0	0	0	0	0	0	0	0	0	0	0	0	0	0	0	0	0	0	0	0	0	0	0	0	0	0	0	0	0
Environmental Occurrence and Toxicity of 6PPD Quinone, an Emerging Tire Rubber-Derived Chemical: A Review	Benis, Khaled Zoroufchi; Behnami, Ali; Minaei, Shahab; Brinkmann, Markus; McPhedran, Kerry N.; Soltan, Jafar				ENVIRONMENTAL SCIENCE & TECHNOLOGY LETTERS	SEP 1 2023	2023	10	10				815	823		10.1021/acs.estlett.3c00521			57	19	0	0	0	0	0	0	0	0	0	0	0	0	0	0	0	0	0	0	0	0	0	0	0	0	0	0	0	0	0
Amino antioxidants: A review of their environmental behavior, human exposure, and aquatic toxicity	Jin, Ruihe; Venier, Marta; Chen, Qiqing; Yang, Jing; Liu, Min; Wu, Yan				CHEMOSPHERE	MAR 2023	2023	317							137913	10.1016/j.chemosphere.2023.137913			46	15.33	0	0	0	0	0	0	0	0	0	0	0	0	0	0	0	0	0	0	0	0	0	0	0	0	0	0	0	0	0
A mini review on 6PPD quinone: A new threat to aquaculture and fisheries	Bohara, Kailash; Timilsina, Anil; Adhikari, Kaushik; Kafle, Arjun; Basyal, Sudarshan; Joshi, Pabitra; Yadav, Amit K.				ENVIRONMENTAL POLLUTION	JAN 1 2024	2024	340		2					122828	10.1016/j.envpol.2023.122828			29	9.67	0	0	0	0	0	0	0	0	0	0	0	0	0	0	0	0	0	0	0	0	0	0	0	0	0	0	0	0	0
An overview of the key topics related to the study of tire particles and their chemical leachates: From problems to solutions	Khan, Farhan R.; Rodland, Elisabeth S.; Kole, Pieter Jan; Van Belleghem, Frank G. A. J.; Jaen-Gil, Adrian; Hansen, Steffen Foss; Gomiero, Alessio				TRAC-TRENDS IN ANALYTICAL CHEMISTRY	MAR 2024	2024	172							117563	10.1016/j.trac.2024.117563			28	14	0	0	0	0	0	0	0	0	0	0	0	0	0	0	0	0	0	0	0	0	0	0	0	0	0	0	0	0	0
Mass spectrometry analysis of a ubiquitous tire rubber-derived quinone in the environment	Cao, Guodong; Zhang, Jing; Wang, Wei; Wu, Pengfei; Ru, Yi; Cai, Zongwei				TRAC-TRENDS IN ANALYTICAL CHEMISTRY	DEC 2022	2022	157							116756	10.1016/j.trac.2022.116756			22	5.5	0	0	0	0	0	0	0	0	0	0	0	0	0	0	0	0	0	0	0	0	0	0	0	0	0	0	0	0	0
P-phenylenediamine antioxidants and their quinone derivatives: A review of their environmental occurrence, accessibility, potential toxicity, and human exposure	Liang, Yuting; Zhu, Feng; Li, Jie; Wan, Xin; Ge, Yiling; Liang, Geyu; Zhou, Yonglin				SCIENCE OF THE TOTAL ENVIRONMENT	OCT 20 2024	2024	948							174449	10.1016/j.scitotenv.2024.174449			19	9.5	0	0	0	0	0	0	0	0	0	0	0	0	0	0	0	0	0	0	0	0	0	0	0	0	0	0	0	0	0
Environmental fate of tire-rubber related pollutants 6PPD and 6PPD-Q: A review	Ihenetu, Stanley Chukwuemeka; Xu, Qiao; Khan, Zulqarnain Haider; Kazmi, Syed Shabi Ui Hassan; Ding, Jing; Sun, Qian; Li, Gang				ENVIRONMENTAL RESEARCH	OCT 1 2024	2024	258							119492	10.1016/j.envres.2024.119492			19	9.5	0	0	0	0	0	0	0	0	0	0	0	0	0	0	0	0	0	0	0	0	0	0	0	0	0	0	0	0	0
Navigating the environmental dynamics, toxicity to aquatic organisms and human associated risks of an emerging tire wear contaminant 6PPD-quinone	Kazmi, Syed Shabi Ul Hassan; Xu, Qiao; Tayyab, Muhammad; Pastorino, Paolo; Barcelo, Damia; Yaseen, Zaher Mundher; Khan, Zulqarnain Haider; Li, Gang				ENVIRONMENTAL POLLUTION	SEP 1 2024	2024	356							124313	10.1016/j.envpol.2024.124313			10	5	0	0	0	0	0	0	0	0	0	0	0	0	0	0	0	0	0	0	0	0	0	0	0	0	0	0	0	0	0
A REVIEW OF POTENTIAL PHYSICAL AND CHEMICAL MARKERS FOR TYRE AND ROAD WEAR PARTICLES	Tariq, Zainab; Williams, Ian D.; Cundy, Andrew B.; Zapata-Restrepo, Lina M.; Hudson, Malcolm D.				DETRITUS	DEC 2024	2024	29					27	41		10.31025/2611-4135/2024.19438			1	0.5	0	0	0	0	0	0	0	0	0	0	0	0	0	0	0	0	0	0	0	0	0	0	0	0	0	0	0	0	0
6PPD and 6PPD-Quinone in the Urban Environment: Assessing Exposure Pathways and Human Health Risks	Ihenetu, Stanley Chukwuemeka; Xu, Qiao; Fang, Li; Azeem, Muhamed; Li, Gang; Enyoh, Christian Ebere				URBAN SCIENCE	JUN 16 2025	2025	9	6						228	10.3390/urbansci9060228			0	0	0	0	0	0	0	0	0	0	0	0	0	0	0	0	0	0	0	0	0	0	0	0	0	0	0	0	0	0	0
Environmental fate, toxicity, and mitigation of 6PPD and 6PPD-Quinone: Current understanding and future directions	Yi, Jia; Ruan, Jing; Yu, Haiyang; Wu, Baihui; Zhao, Jing; Wang, Hanbing; Chen, Rongbing; Yang, Qinsi; Chen, Jiangfei; Sun, Da				ENVIRONMENTAL POLLUTION	JUN 15 2025	2025	375							126352	10.1016/j.envpol.2025.126352			0	0	0	0	0	0	0	0	0	0	0	0	0	0	0	0	0	0	0	0	0	0	0	0	0	0	0	0	0	0	0
Residues of 6PPD-Q in the Aquatic Environment and Toxicity to Aquatic Organisms: A Review	Li, Chaoju; Yang, Yuanqiang; Tian, Zikun; Huang, Zhiqiu; Huang, Yi; Hong, Yuhang				FISHES	MAR 25 2025	2025	10	4						146	10.3390/fishes10040146			0	0	0	0	0	0	0	0	0	0	0	0	0	0	0	0	0	0	0	0	0	0	0	0	0	0	0	0	0	0	0
[truncated: 97 more columns]
