# Supplementary material for: What research exists on the presence of 6PPD-Q in different environmental media? A systematic map protocol
Source: Environ Evid. 2026 Feb 4;15:2. doi: 10.1186/s13750-026-00380-1 (PMC12922382; doi:10.1186/s13750-026-00380-1)
Supplement: Supplementary file 6 — Supplementary Material 6. [file 13750_2026_380_MOESM6_ESM.xlsx]

## Sheet: Readme
The review assessment tab shows our assessment of the 15 studies identified in the WOSCC during our scoping exercise. The studies were evaluated for the type of review, scope, keywords, methodologies, databases used, and study limitations

## Sheet: Review Assessment
Study	Review Type	Scope	Keywords	Review Method	Databases Used	Limitations*	Reference (DOI)
Analysis, environmental occurrence, fate and potential toxicity of tire wear compounds 6PPD and 6PPD-quinone	Ad hoc review	"The objectives of this reviews are: 1) to review current analytical methods of 6PPD and 6PPD-quinone in environmental samples; 2) to summarize the environment occurrence, fate and behavior of these two compounds; 3) to analyze the toxicity and risks of 6PPD and 6PPD-quinone; and 4) to find the gaps in current knowledge and propose directions and perspectives for future research on 6PPD and 6PPD-…	none	none	none	No documented review methodology	Chen, X., He, T., Yang, X., Gan, Y., Qing, X., Wang, J., & Huang, Y. (2023). Analysis, environmental occurrence, fate and potential toxicity of tire wear compounds 6PPD and 6PPD-quinone. Journal of hazardous materials, 452, 131245. (10.1016/j.jhazmat.2023.131245)
Where the rubber meets the road: Emerging environmental impacts of tire wear particles and their chemical cocktails	Ad hoc review	"In this paper, we synthesize recent research and data about the environmental and human health risks associated with the production, use, and disposal of tires and discuss gaps in our knowledge about fate and transport, as well as the toxicology of tire particles and chemical leachates."	none	none	none	No documented review methodology	Mayer, P. M., Moran, K. D., Miller, E. L., Brander, S. M., Harper, S., Garcia-Jaramillo, M., ... & Mendez, M. (2024). Where the rubber meets the road: Emerging environmental impacts of tire wear particles and their chemical cocktails. Science of The Total Environment, 927, 171153. (10.1016/j.scitotenv.2024.171153)
Environmental Occurrence and Toxicity of 6PPD Quinone, an Emerging Tire Rubber-Derived Chemical: A Review	Ad hoc review	"this review aims to provide a critical overview of the current knowledge on 6PPDQ (and 6PPD), aiding researchers and policymakers in the understanding of the potential impacts of this emerging chemical on the environment and human health."	none	none	none	No documented review methodology	Zoroufchi Benis, K., Behnami, A., Minaei, S., Brinkmann, M., McPhedran, K. N., & Soltan, J. (2023). Environmental occurrence and toxicity of 6PPD quinone, an emerging tire rubber-derived chemical: a review. Environmental Science & Technology Letters, 10(10), 815-823. (10.1021/acs.estlett.3c00521)
An overview of the key topics related to the study of tire particles and their chemical leachates: From problems to solutions	Ad hoc review	“In this review paper, we define several topic areas that are relevant to the study of tire particles, outlining the development and current state of each topic, as well as highlighting the ongoing challenges within the field.”	none	none	none	No documented review methodology	Khan, F. R., Rødland, E. S., Kole, P. J., Van Belleghem, F. G., Jaén-Gil, A., Hansen, S. F., & Gomiero, A. (2024). An overview of the key topics related to the study of tire particles and their chemical leachates: From problems to solutions. TrAC Trends in Analytical Chemistry, 172, 117563. (10.1016/j.trac.2024.117563)
Mass spectrometry analysis of a ubiquitous tire rubber-derived quinone in the environment	Ad hoc review	“...review current status of MS-based approaches for measurement of 6PPD-quinone across multiple environmental compartments”	none	none	none	No documented review methodology	Cao, G., Zhang, J., Wang, W., Wu, P., Ru, Y., & Cai, Z. (2022). Mass spectrometry analysis of a ubiquitous tire rubber-derived quinone in the environment. TrAC Trends in Analytical Chemistry, 157, 116756. 10.1016/j.trac.2022.116756
P-phenylenediamine antioxidants and their quinone derivatives: A review of their environmental occurrence, accessibility, potential toxicity, and human exposure	Ad hoc review	"In this paper, the following contents are reviewed: (1) the physicochemical properties and aqueous stability of PPDs and PPD-Qs; (2) the occurrence of PPDs and PPD-Qs in the environment; (3) available bioavailability data; (4) the potential toxicity of PPDs and PPD-Qs, as well as exposure risk in the population; (5) green measures; (6) identification of knowledge gaps concerning PPDs and PPD-Qs,…	none	none	none	No documented review methodology	Liang, Y., Zhu, F., Li, J., Wan, X., Ge, Y., Liang, G., & Zhou, Y. (2024). P-phenylenediamine antioxidants and their quinone derivatives: A review of their environmental occurrence, accessibility, potential toxicity, and human exposure. Science of The Total Environment, 948, 174449. (10.1016/j.scitotenv.2024.174449)
Environmental fate, toxicity, and mitigation of 6PPD and 6PPD-Quinone: Current understanding and future directions	Ad hoc review	"This review aims to provide a comprehensive evaluation of: (1) current methodologies for the detection and quantification of 6PPD and 6PPD-Q in environmental samples; (2) the environmental distribution and long-term presence of 6PPD and 6PPD-Q across air, water, soil, and sediments; (3) their toxicological impacts on various species, with a focus on aquatic organisms and potential human health r…	None	none	none	No documented review methodology	Yi, J., Ruan, J., Yu, H., Wu, B., Zhao, J., Wang, H., ... & Sun, D. (2025). Environmental fate, toxicity, and mitigation of 6PPD and 6PPD-Quinone: Current understanding and future directions. Environmental Pollution, 126352. (10.1016/j.envpol.2025.126352)
Tire-rubber related pollutant 6-PPD quinone: A review of its transformation, environmental distribution, bioavailability, and toxicity	Systematic review	"In this review, we provide a critical overview of the generation, environmental distribution, bioavailability, and potential toxicity of 6-PPDQ."	TS = (“6PPD” OR “6 PPD” OR “N-(1,3-dimethylbutyl)-N’-phenyl-1,4-phenylenediamine” OR “6PPD-quinone” OR“6PPD quinone” OR“N-(1,3-dimethylbutyl)-N’-phenyl-1,4-phenylenediamine-quinone” OR“N-(1,3-dimethylbutyl)-N’-phenyl-1,4-phenylenediamine quinone” OR“6-PPDQ”)	none	WOSCC	Single database source (WOSCC), no inclusion criteria discussed, keywords do not include any environmental media terms	Hua, X., & Wang, D. (2023). Tire-rubber related pollutant 6-PPD quinone: A review of its transformation, environmental distribution, bioavailability, and toxicity. Journal of hazardous materials, 459, 132265. (10.1016/j.jhazmat.2023.132265)
Amino antioxidants: A review of their environmental behavior, human exposure, and aquatic toxicity	Systematic review	"This review consists of six sections: (a) production, usage, and physicochemical properties; (b) environmental occurrence in abiotic compartments; (c) bioaccumulation in wildlife; (d) human exposure; (e) aquatic toxicological data; and (f) future research perspectives."	“amino antioxidant”, “substituted diphenylamine”, “phenylenediamine”, and “secondary amine”, in combination with the names of their representative congeners, such as diphenylamine (DPA), 4,4'-bis (α, α-dimethylbenzyl) diphenylamine (diAMS), N-(1,3-dimethylbutylamino) diphenylamine (6PPD), N, N'-diphenyl-p-phenylenediamine (DPPD), N-phenylnaphthyl-1-amine (PANA), 4-tert-butyl-N-phenylaniline (BDPA…	none	WOS, Scopus, Google Scholar	keywords do not include any environmental media terms, selection criteria not documented	Jin, R., Venier, M., Chen, Q., Yang, J., Liu, M., & Wu, Y. (2023). Amino antioxidants: A review of their environmental behavior, human exposure, and aquatic toxicity. Chemosphere, 317, 137913. (10.1016/j.chemosphere.2023.137913)
A mini review on 6PPD quinone: A new threat to aquaculture and fisheries	Systematic review	"...this review comprises of the sources, fate, and transformations of 6PPD compounds in the environment specifically in water."	(6PPDQ) OR (6PPD-Q) OR (N-(1,3-dimethylbutyl)-N′-phenyl-p-phenylenediamine quinone)) OR (6PPD) OR (6PPD quinone)	none	PubMed, Google Scholar, Science Direct	keywords do not include any environmental media terms	Bohara, K., Timilsina, A., Adhikari, K., Kafle, A., Basyal, S., Joshi, P., & Yadav, A. K. (2024). A mini review on 6PPD quinone: A new threat to aquaculture and fisheries. Environmental Pollution, 340, 122828. (10.1016/j.envpol.2023.122828)
Environmental fate of tire-rubber related pollutants 6PPD and 6PPD-Q: A review	Systematic review	"This review focused to 1) summarize the spatial distribution and various factors influencing the release of tire wear particles (TWPs), 2) identify the transformation processes of 6PPD to 6PPD-Q, 3) the error analysis and improvement techniques in tire manufacturing and comparing of different methods used, 4) assess and monitor the pollution of 6PPD and 6PPD-Q in urban soils."	TS = (6PPD OR 6-PPD) AND TS=(6-PPDQ OR 6PPD-Q OR 6PPD-Quinone OR 6PPDQuinone OR 6PPDQ) AND TS = (Tire-additives OR N N-substitutes P-Phenylenediamine) AND TS=(6PPD OR 6-PPD)	none	WOSCC	Single database source (WOSCC), no inclusion criteria discussed, keywords do not include any environmental media terms	Ihenetu, S. C., Xu, Q., Khan, Z. H., Kazmi, S. S. U. H., Ding, J., Sun, Q., & Li, G. (2024). Environmental fate of tire-rubber related pollutants 6PPD and 6PPD-Q: A review. Environmental research, 258, 119492. (10.1016/j.envres.2024.119492)
Navigating the environmental dynamics, toxicity to aquatic organisms and human associated risks of an emerging tire wear contaminant 6PPD-quinone	Systematic review	"..this review consolidates recent studies to offer a thorough investigation of 6PPDQ's environmental dynamics, pathways into aquatic ecosystems, toxicity to aquatic organisms, and human health implications."	“tire wear particles”, “6PPD”, “6PPDQ” “environmental occurrence”, “transport pathways”, “detection methods”, “quantification”, “aquatic environments”, “ecotoxicity”, “human implications”, “biomagnification”, “bioaccumulation”, “Fishes”, and “aquatic organisms”.	none	WOS, Scopus, Google Scholar	keywords do not include environmental media terms, inclusion criteria discussed by not documented explicitly	Kazmi, S. S. U. H., Xu, Q., Tayyab, M., Pastorino, P., Barcelò, D., Yaseen, Z. M., ... & Li, G. (2024). Navigating the environmental dynamics, toxicity to aquatic organisms and human associated risks of an emerging tire wear contaminant 6PPD-quinone. Environmental Pollution, 356, 124313. (10.1016/j.envpol.2024.124313)
A review of potential physical and chemical markers for tyre and road wear particles.	Systematic review	"This paper aims to identify and critically review the markers (physical and chemical) identified so far and propose potentially suitable markers for the identification of TRWPs."	"elemental composition” OR “elemental marker” AND “chemical composition” OR “chemical marker” AND “physical characteristics” AND “tyre wear particles” OR “tyre and road wear particles”	PRISMA	PubMed, Scopus, WOS	keywords do not include environmental media terms, focus is primarily on TRWP	Tariq, Z., Williams, I. D., Cundy, A., Zapata-Restrepo, L. M., & Hudson, M. (2024). A review of potential physical and chemical markers for tyre and road wear particles. Detritus, (29), 27. (10.31025/2611-4135/2024.19438)
6PPD and 6PPD-Quinone in the Urban Environment: Assessing Exposure Pathways and Human Health Risks	Systematic review	"For the review preparation, five sets of literature data were collected: (1) sources and environmental fate of tire 6PPD in urban systems, (2) transformation of 6PPD to 6PPD-Q, (3) human health effects of tire-derived products, (4) exposure pathways prevalent in urban populations, (5) significance of investigating TWP’s effect on human health impacts."	6PPD, 6PPD-Q within urban environments, human health, exposure pathways, toxicology, respiratory effects, cardiovascular effects, and dermal exposure	PRISMA	WOS, Scopus, Google Scholar	keywords do not include environmental media terms, focus is primarily on human health effects	Ihenetu, S. C., Xu, Q., Fang, L., Azeem, M., Li, G., & Enyoh, C. E. (2025). 6PPD and 6PPD-Quinone in the Urban Environment: Assessing Exposure Pathways and Human Health Risks. Urban Science, 9(6), 228. (10.3390/urbansci9060228)
Residues of 6PPD-Q in the Aquatic Environment and Toxicity to Aquatic Organisms: A Review	Systematic review	"This study reviews the environmental sources, spatial distribution, migration, and transformation behaviors of 6PPD-Q, as well as its degradation mechanisms in different environmental media"	“6PPD-Q”, “tire-derived pollutants”, “aquatic toxicology”, “bioaccumulation”, “oxidative stress”, “environmental persistence”, and “ecotoxicology”	none	WOS, Scopus, Google Scholar, PubMed	keywords do not include environmental media terms, inclusion criteria discussed by not documented explicitly	Li, C., Yang, Y., Tian, Z., Huang, Z., Huang, Y., & Hong, Y. (2025). Residues of 6PPD-Q in the Aquatic Environment and Toxicity to Aquatic Organisms: A Review. Fishes, 10(4), 146. (10.3390/fishes10040146)
* systematic review evaluated for number of databases used, keywords used, and documentation of inclusion criteria
